# Supplementary material for: Classification of Clinical Outcomes in Hospitalized Asian Elephants Using Machine Learning and Survival Analysis: A Retrospective Study (2019–2024)
Source: Vet Sci. 2025 Oct 16;12(10):998. doi: 10.3390/vetsci12100998 (PMC12567809; doi:10.3390/vetsci12100998)
Supplement: Supplementary file 1 [file vetsci-12-00998-s001.zip]

Archive with 17 entries (17 files):
- Figure S1.tiff
- Figure S2.tiff
- Figure S3.tiff
- Figure S4.tiff
- Figure S5.tiff
- Figure S6.tiff
- Figure S7.tiff
- Figure S8.tiff
- Supplementary figure captions.pdf
- Supplementary File 1 Analytic R codes.R
- Supplementary File 2 Elephant outcome classification tool.zip
- Supplementary File 3 Full risk table.csv
- Table S1 Other breakdown.pdf
- Table S2 Schoenfeld residual tests.pdf
- Table S3 Pre- and post-weighted model performance_edit.pdf
- Table S4 Binary model performance_edit.pdf
- Table S5 Day-0 model.pdf
