# Supplementary material for: Classification of Clinical Outcomes in Hospitalized Asian Elephants Using Machine Learning and Survival Analysis: A Retrospective Study (2019–2024)
Source: Vet Sci. 2025 Oct 16;12(10):998. doi: 10.3390/vetsci12100998 (PMC12567809; doi:10.3390/vetsci12100998)
Supplement: Supplementary file 1 [file vetsci-12-00998-s001.zip › Supplementary File 1 Analytic R codes.R]

# ================================================================
# Supplementary File 1: R Code for Prognostic Modeling in Elephants
# Description: Full analysis pipeline for multiclass and binary RF,
#              survival analysis, and calibration assessment
# Associated manuscript: Development of a Prognostic Model for Treatment Outcome in Hospitalized Asian Elephants in Northern Thailand Using Machine Learning and Survival Analysis
# Author: Kosaruk et al.
# ================================================================

# === LIBRARIES ===
library(readxl); library(dplyr); library(lubridate); library(tidymodels)
library(janitor); library(forcats); library(survival); library(survminer)
library(forestmodel); library(ggplot2); library(yardstick)
library(stringr); library(DiagrammeR); library(naivebayes); library(discrim)


# === LOAD DATA ===
df <- read_excel(".../Lampang Data excel.xlsx", sheet = "Sheet1")

# === CLEAN: disease grouping, date/LOS, type conversion ===
# Disease grouping
df <- df %>%
  mutate(Disease2_clean = Disease2) %>%
  group_by(Disease2_clean) %>%
  mutate(n_per_group = n()) %>%
  ungroup() %>%
  mutate(Disease = case_when(
    Disease2_clean == "Miscellaneous" ~ "Miscellaneous",
    n_per_group < 5 ~ "Other",
    TRUE ~ as.character(Disease2_clean)
  )) %>%
  mutate(Disease = fct_infreq(Disease),
         Disease = fct_relevel(Disease, "Other", after = Inf))

# Basic cleaning
df <- df %>%
  mutate(
    Admission_date = as.Date(Admission_date),
    Discharge_date = as.Date(Discharge_date),
    LOS_days = as.numeric(Discharge_date - Admission_date),
    Age = as.numeric(Age),
    Sex = factor(Sex),
    Disease2 = factor(Disease2),
    Outcome = factor(Outcome)
  ) %>%
  filter(!is.na(Disease2), LOS_days >= 0)


# === SPLIT + RECIPE ===
set.seed(123)
split <- initial_split(df, prop = 0.8, strata = Outcome)
train_data <- training(split); test_data <- testing(split)

recipe_ml <- recipe(Outcome ~ Age + Sex + Disease + LOS_days, data = train_data) %>%
  step_dummy(all_nominal_predictors()) %>%
  step_zv(all_predictors())
folds <- vfold_cv(train_data, v = 5, strata = Outcome)

# === MODEL: Random Forest ===
rf_spec <- rand_forest(mode = "classification", trees = 500) %>%
  set_engine("ranger", importance = "impurity")
rf_wf <- workflow() %>% add_model(rf_spec) %>% add_recipe(recipe_ml)
rf_fit <- rf_wf %>% fit_resamples(resamples = folds, metrics = metric_set(accuracy, mn_log_loss))
collect_metrics(rf_fit)


# CLASS WEIGHTING
class_counts <- train_data %>% count(Outcome)
total_n <- sum(class_counts$n)
n_class <- nrow(class_counts)
train_data <- train_data %>%
  left_join(class_counts, by = "Outcome") %>%
  mutate(.weight = total_n / (n * n_class)) %>%
  select(-n)

# BAKE + FIT FINAL WEIGHTED RF
baked_train <- prep(recipe_ml, training = train_data) %>% bake(new_data = train_data)
baked_test <- prep(recipe_ml, training = train_data) %>% bake(new_data = test_data)
baked_train$Outcome <- train_data$Outcome
baked_test$Outcome <- test_data$Outcome

rf_weighted <- ranger(
  formula = Outcome ~ .,
  data = baked_train,
  probability = TRUE,
  case.weights = train_data$.weight,
  num.trees = 500
)

# PREDICT
rf_preds_prob <- predict(rf_weighted, data = baked_test)$predictions
rf_preds_class <- colnames(rf_preds_prob)[apply(rf_preds_prob, 1, which.max)]
rf_preds_df <- tibble(truth = baked_test$Outcome, pred = factor(rf_preds_class, levels = levels(baked_test$Outcome)))
conf_mat(rf_preds_df, truth = truth, estimate = pred)


# BINARY FILTER
df_bin <- df %>% filter(Outcome %in% c("Deceased", "Recovered"))
# [Split, recipe, bake, weighting → same as above]

# FIT RF + PREDICT
rf_bin_weighted <- ranger(Outcome ~ ., data = baked_train_bin, case.weights = train_bin$.weight, probability = TRUE, num.trees = 500)
rf_bin_prob <- predict(rf_bin_weighted, data = baked_test_bin)$predictions
rf_bin_preds <- tibble(truth = baked_test_bin$Outcome, pred = factor(colnames(rf_bin_prob)[apply(rf_bin_prob, 1, which.max)]))
roc_auc(bind_cols(rf_bin_preds, as_tibble(rf_bin_prob)), truth = truth, .pred_Deceased)


# BINARY BRIER + PLOT
rf_bin_preds_combined <- bind_cols(rf_bin_preds, as_tibble(rf_bin_prob)) %>%
  mutate(truth_binary = ifelse(truth == "Deceased", 1, 0)) %>%
  mutate(prob_bin = .pred_Deceased, prob_bin_binned = cut(prob_bin, breaks = seq(0,1,0.1), include.lowest = TRUE))

brier_score <- rf_bin_preds_combined %>% summarise(brier = mean((.pred_Deceased - truth_binary)^2))

calibration_bin <- rf_bin_preds_combined %>%
  group_by(prob_bin_binned) %>%
  summarise(mean_pred = mean(prob_bin), obs_rate = mean(truth_binary))

ggplot(calibration_bin, aes(x = mean_pred, y = obs_rate)) +
  geom_line(color = "blue") + geom_abline(linetype = "dashed") +
  labs(title = "Calibration Plot (Binary)", x = "Predicted P(Deceased)", y = "Observed") +
  theme_minimal()


# Build one-vs-rest plots for each class (as per prior message)
# Combine rf_mc_deceased, rf_mc_ongoing, rf_mc_recovered into calibration_mc

ggplot(calibration_mc, aes(x = mean_pred, y = obs_rate, color = class)) +
  geom_line(size = 1) + geom_abline(linetype = "dashed", color = "gray") +
  facet_wrap(~ class) +
  labs(title = "Calibration Plots by Class", x = "Predicted Probability", y = "Observed Frequency") +
  theme_minimal()


##Survival Analysis

df <- df %>%
  mutate(Event = ifelse(Outcome == "Ongoing", 0, 1))  # Ongoing = censored


cox_fit <- coxph(Surv(LOS_days, Event) ~ Age + Sex + Disease, data = df)
summary(cox_fit)          # HR and p-values
cox.zph(cox_fit)          # Proportional hazards check
forest_model(cox_fit)     # Forest plot (needs forestmodel package)


km_fit <- survfit(Surv(LOS_days, Event) ~ Disease, data = df)
ggsurvplot(km_fit, data = df, pval = TRUE, risk.table = TRUE)


km_df <- tidy(km_fit) %>%
  rename(surv = estimate, lower = conf.low, upper = conf.high) %>%
  mutate(
    strata_clean = str_remove(strata, "Disease="),
    strata_clean = fct_reorder(strata_clean,
                               df %>% count(Disease) %>% deframe() %>% .[strata_clean],
                               .desc = TRUE)
  ) %>%
  mutate(strata_clean = fct_relevel(strata_clean, "Other", after = Inf),
         strata_clean = fct_relevel(strata_clean, "Urinary/Renal", after = which(levels(.) == "Other") - 1))

ggplot(km_df, aes(x = time, y = surv, color = strata_clean, fill = strata_clean)) +
  geom_step(linewidth = 1) +
  geom_ribbon(aes(ymin = lower, ymax = upper), alpha = 0.2, color = NA) +
  facet_wrap(~ strata_clean) +
  coord_cartesian(xlim = c(0, 100)) +
  labs(x = "Length of Stay (days)", y = "Survival Probability") +
  guides(color = guide_legend(title = NULL), fill = guide_legend(title = NULL)) +
  theme_bw() +
  theme(legend.position = "bottom")


surv_median <- surv_median(km_fit)
print(surv_median)

summary_km <- summary(km_fit, times = seq(0, max(df$LOS_days), by = 30))
risk_df <- data.frame(time = summary_km$time,
                      strata = summary_km$strata,
                      n_risk = summary_km$n.risk)

risk_table_wide <- risk_df %>%
  pivot_wider(names_from = strata, values_from = n_risk)

write.csv(risk_table_wide, file = "Risk_Table.csv", row.names = FALSE)

los_summary <- function(group_var) {
  df %>%
    group_by({{group_var}}) %>%
    summarise(
      N = n(),
      mean_LOS = round(mean(LOS_days), 2),
      SE = round(sd(LOS_days) / sqrt(n()), 2),
      min_LOS = min(LOS_days),
      max_LOS = max(LOS_days)
    ) %>%
    mutate(LOS_summary = paste0(mean_LOS, " ± ", SE, " (", min_LOS, " to ", max_LOS, ")")) %>%
    select({{group_var}}, N, LOS_summary)
}

los_summary(Sex)
los_summary(Disease)


# === VARIABLE IMPORTANCE PLOTS ===

# 1. Raw variable importance (all dummies)
vip_raw <- as.data.frame(rf_weighted$variable.importance) %>%
  tibble::rownames_to_column("Variable") %>%
  dplyr::rename(Importance = `rf_weighted$variable.importance`) %>%
  dplyr::arrange(desc(Importance))

ggplot(vip_raw, aes(x = reorder(Variable, Importance), y = Importance)) +
  geom_col(fill = "steelblue") +
  coord_flip() +
  labs(title = "Raw Variable Importance (Multiclass RF)",
       x = "Variable", y = "Impurity-Based Importance")

# 2. Grouped importance (group disease dummies together)
vip_raw <- vip_raw %>%
  mutate(Group = case_when(
    grepl("Age", Variable) ~ "Age",
    grepl("Sex", Variable) ~ "Sex",
    grepl("LOS", Variable) ~ "LOS_days",
    grepl("Disease_", Variable) ~ "Disease",
    TRUE ~ "Other"
  ))

vip_grouped <- vip_raw %>%
  group_by(Group) %>%
  summarise(Group_Importance = sum(Importance)) %>%
  arrange(desc(Group_Importance))

ggplot(vip_grouped, aes(x = reorder(Group, Group_Importance), y = Group_Importance)) +
  geom_col(fill = "tomato") +
  coord_flip() +
  labs(title = "Grouped Variable Importance by Predictor Type",
       x = "Predictor Group", y = "Total Importance")
