# Supplementary material for: Classification of Clinical Outcomes in Hospitalized Asian Elephants Using Machine Learning and Survival Analysis: A Retrospective Study (2019–2024)
Source: Vet Sci. 2025 Oct 16;12(10):998. doi: 10.3390/vetsci12100998 (PMC12567809; doi:10.3390/vetsci12100998)
Supplement: Supplementary file 1 [file vetsci-12-00998-s001.zip › Supplementary File 3 Full risk table.csv]

Number at risk over time for each disease system (in 30-day intervals). Used to generate risk table plots in survival analysis.
time	Disease=Integument	Disease=Gastrointestinal	Disease=Eye	Disease=Musculoskeletal	Disease=Miscellaneous	Disease=EEHV	Disease=Reproductive	Disease=Toxicity	Disease=Dental/Oral	Disease=Urinary/Renal	Disease=Other
0	131	119	65	47	31	19	16	15	10	7	7
30	40	10	26	22	11	1	12	1	8	6	4
60	27	5	13	20	10	NA	7	NA	6	4	1
90	14	4	9	16	9	NA	6	NA	4	2	1
120	13	4	6	12	8	NA	6	NA	3	2	NA
150	10	4	2	11	7	NA	4	NA	3	1	NA
180	10	3	2	9	7	NA	3	NA	2	1	NA
210	9	2	2	9	7	NA	3	NA	2	1	NA
240	9	2	1	9	6	NA	3	NA	2	1	NA
270	9	2	1	7	6	NA	2	NA	2	1	NA
300	9	2	1	7	6	NA	2	NA	2	1	NA
330	9	2	1	6	6	NA	2	NA	2	1	NA
360	9	2	1	6	6	NA	2	NA	2	1	NA
390	9	2	1	6	6	NA	2	NA	2	1	NA
420	8	2	1	6	5	NA	2	NA	2	NA	NA
450	6	2	1	6	5	NA	2	NA	2	NA	NA
480	6	2	1	6	5	NA	2	NA	2	NA	NA
510	6	2	1	5	5	NA	2	NA	2	NA	NA
540	6	2	1	5	5	NA	2	NA	2	NA	NA
570	6	2	1	5	5	NA	2	NA	2	NA	NA
600	6	2	1	5	5	NA	2	NA	2	NA	NA
630	6	2	1	5	5	NA	2	NA	2	NA	NA
660	6	2	1	5	5	NA	2	NA	2	NA	NA
690	6	2	1	5	4	NA	2	NA	1	NA	NA
720	6	2	1	5	4	NA	1	NA	1	NA	NA
750	6	2	1	5	4	NA	1	NA	1	NA	NA
780	6	2	1	5	4	NA	1	NA	1	NA	NA
810	6	2	1	5	4	NA	1	NA	1	NA	NA
840	6	2	NA	5	4	NA	1	NA	1	NA	NA
870	4	2	NA	5	4	NA	1	NA	1	NA	NA
900	4	2	NA	5	3	NA	1	NA	1	NA	NA
930	4	2	NA	5	3	NA	1	NA	1	NA	NA
960	4	2	NA	5	3	NA	1	NA	1	NA	NA
990	4	2	NA	5	3	NA	1	NA	1	NA	NA
1020	4	2	NA	5	3	NA	1	NA	1	NA	NA
1050	4	2	NA	5	2	NA	1	NA	NA	NA	NA
1080	4	2	NA	5	2	NA	NA	NA	NA	NA	NA
1110	4	1	NA	5	2	NA	NA	NA	NA	NA	NA
1140	4	1	NA	5	2	NA	NA	NA	NA	NA	NA
1170	4	1	NA	5	2	NA	NA	NA	NA	NA	NA
1200	3	1	NA	5	2	NA	NA	NA	NA	NA	NA
1230	3	1	NA	5	2	NA	NA	NA	NA	NA	NA
1260	3	1	NA	5	NA	NA	NA	NA	NA	NA	NA
1290	3	1	NA	5	NA	NA	NA	NA	NA	NA	NA
1320	3	1	NA	5	NA	NA	NA	NA	NA	NA	NA
1350	3	1	NA	4	NA	NA	NA	NA	NA	NA	NA
1380	2	1	NA	4	NA	NA	NA	NA	NA	NA	NA
1410	2	1	NA	4	NA	NA	NA	NA	NA	NA	NA
1440	2	1	NA	4	NA	NA	NA	NA	NA	NA	NA
1470	2	1	NA	4	NA	NA	NA	NA	NA	NA	NA
1500	2	1	NA	3	NA	NA	NA	NA	NA	NA	NA
1530	NA	1	NA	3	NA	NA	NA	NA	NA	NA	NA
1560	NA	1	NA	3	NA	NA	NA	NA	NA	NA	NA
1590	NA	1	NA	3	NA	NA	NA	NA	NA	NA	NA
1620	NA	1	NA	3	NA	NA	NA	NA	NA	NA	NA
1650	NA	1	NA	3	NA	NA	NA	NA	NA	NA	NA
1680	NA	1	NA	3	NA	NA	NA	NA	NA	NA	NA
1710	NA	1	NA	3	NA	NA	NA	NA	NA	NA	NA
1740	NA	1	NA	3	NA	NA	NA	NA	NA	NA	NA
1770	NA	1	NA	3	NA	NA	NA	NA	NA	NA	NA
1800	NA	1	NA	3	NA	NA	NA	NA	NA	NA	NA
1830	NA	1	NA	2	NA	NA	NA	NA	NA	NA	NA
1860	NA	1	NA	2	NA	NA	NA	NA	NA	NA	NA
1890	NA	1	NA	2	NA	NA	NA	NA	NA	NA	NA
1920	NA	1	NA	1	NA	NA	NA	NA	NA	NA	NA
1950	NA	1	NA	NA	NA	NA	NA	NA	NA	NA	NA
1980	NA	1	NA	NA	NA	NA	NA	NA	NA	NA	NA
2010	NA	1	NA	NA	NA	NA	NA	NA	NA	NA	NA
2040	NA	1	NA	NA	NA	NA	NA	NA	NA	NA	NA
2070	NA	1	NA	NA	NA	NA	NA	NA	NA	NA	NA
2100	NA	1	NA	NA	NA	NA	NA	NA	NA	NA	NA
2130	NA	1	NA	NA	NA	NA	NA	NA	NA	NA	NA
2160	NA	1	NA	NA	NA	NA	NA	NA	NA	NA	NA
2190	NA	1	NA	NA	NA	NA	NA	NA	NA	NA	NA
2220	NA	1	NA	NA	NA	NA	NA	NA	NA	NA	NA
2250	NA	1	NA	NA	NA	NA	NA	NA	NA	NA	NA
2280	NA	1	NA	NA	NA	NA	NA	NA	NA	NA	NA
2310	NA	1	NA	NA	NA	NA	NA	NA	NA	NA	NA
2340	NA	1	NA	NA	NA	NA	NA	NA	NA	NA	NA
2370	NA	1	NA	NA	NA	NA	NA	NA	NA	NA	NA
